# Supplementary material for: Distinct Contribution of Global and Regional Angiotensin II Type 1a Receptor Inactivation to Amelioration of Aortopathy in Tgfbr1M318R/+ Mice
Source: Front Cardiovasc Med. 2022 Jun 22;9:936142. doi: 10.3389/fcvm.2022.936142 (PMC9257222; doi:10.3389/fcvm.2022.936142)
Supplement: Supplementary file 7 [file Table_1.XLSX]

## Sheet: Female
		Genotype			8 WEEKS		16 WEEKS		24 WEEKS
	Mouse	Agtr1a locus	Tgfbr1 locus	Mef2c(SHF)-Cre	Aortic Root (mm)	Ascening Aorta (mm)	Aortic Root (mm)	Ascening Aorta (mm)	Aortic Root (mm)	Ascening Aorta (mm)
Tgfbr1(+/+), AT1a(Ctrl)	AT1lox_B1546	AT1 lox/lox	+/+		1.448	1.07633	1.44633	1.076	1.63267	1.24667
	AT1lox_B648	AT1 lox/+	+/+		1.55875	1.259	1.637	1.27	1.78025	1.384
	AT1lox_B765	+/+	+/+		1.526	1.12367	1.67033	1.14633	1.464	1.02633
	AT1lox_B811	+/+	+/+		1.42233	1.16867	1.47133	1.10633	1.61067	1.06825
	AT1lox_B926	AT1 lox/lox	+/+		1.42867	1.055	1.668	1.07667	1.67733	1.11667
	AT1lox_B991	AT1 lox/lox	+/+		1.52233	1.26633	1.47008	1.187	1.64967	1.43367
	AT1lox_P603	+/+	+/+		1.37267	1.12433	1.47725	1.22967	1.53367	1.17633
	At1lox_Q210	AT1 lox/+	+/+		1.416	1.067	1.45367	1.16767	1.50233	1.108
	AT1lox_Q402	AT1 lox/lox	+/+		1.487	1.0645	1.63367	1.18267	1.63167	1.14967
	At1lox_U349	AT1 lox/lox	+/+		1.424	1.162	1.47833	1.21267	1.53567	1.16333
	AT1lox_V177	AT1 lox/lox	+/+		1.612	1.251	1.64767	1.12067	1.688	1.26033
	AT1lox_V178	AT1 lox/lox	+/+		1.28767	0.872333	1.45767	1.15633	1.61233	1.23033
	AT1lox_V680	AT1 lox/lox	+/+		1.3525	1.04975	1.46025	1.0512	1.53933	1.07733
	AT1lox_V980	AT1 lox/lox	+/+		1.424	1.10833	n.d	n.d	1.64033	1.23367
	AT1lox_W742	AT1 lox/lox	+/+		1.365	0.965333	1.5395	1.079	1.60033	1.1555
	AT1lox_X668	AT1 lox/lox	+/+		1.40767	1.082	1.439	1.18567	1.463	1.16733
	AT1lox_B1220	+/DELTA	+/+		1.534	1.18167	1.58	1.25567	1.568	1.2155
	AT1lox_B734	+/DELTA	+/+		1.48667	1.204	1.533	1.02567	1.55	1.16067
	AT1lox_P671	+/DELTA	+/+		1.50275	1.281	1.517	1.14533	1.55933	1.09833
	At1lox_Q211	AT1 lox/DELTA	+/+		1.448	1.11167	1.45	1.12233	1.52825	1.16667
	AT1lox_Q403	AT1 lox/DELTA	+/+		1.39	1.03367	1.353	1.07933	1.47833	1.08433
	At1lox_Q63	+/DELTA	+/+	+	1.418	1.05767	1.52667	1.188	1.504	1.12567
	AT1lox_Q752	AT1 lox/DELTA	+/+		1.54467	1.21333	1.529	1.15367	1.555	1.177
	AT1lox_V337	AT1 lox/DELTA	+/+		1.40633	1.125	1.38775	0.976667	1.49875	1.18
	AT1lox_V530	+/DELTA	+/+	+	1.381	0.961667	1.3825	1.041	1.334	0.817333
	AT1lox_V841	+/DELTA	+/+	+	1.33167	1.13967	1.378	n.d	1.485	0.968
Tgfbr1(+/+), AT1a(SHF-cKO)	AT1lox_B1136	AT1 lox/lox	+/+	+	1.35033	1.10133	n.d	n.d	1.62567	1.2435
	AT1lox_B1137	AT1 lox/+	+/+	+	1.32467	1.02567	n.d	n.d	1.51267	1.249
	AT1lox_B1545	AT1 lox/lox	+/+	+	1.45267	1.079	1.44133	1.24433	1.45233	1.25533
	AT1lox_B840	AT1 lox/lox	+/+	+	1.42533	1.10733	1.55167	1.241	1.57533	1.18725
	AT1lox_B993	AT1 lox/lox	+/+	+	1.55267	1.22067	1.534	1.135	1.60533	1.20733
	AT1lox_P677	AT1 lox/lox	+/+	+	1.426	1.06833	1.56	1.23733	1.51167	1.26675
	AT1lox_Q15	AT1 lox/lox	+/+	+	1.31233	1.04167	1.43333	1.06533	1.46275	0.981667
	AT1lox_V675	AT1 lox/lox	+/+	+	1.39	1.05875	1.403	1.103	1.42667	1.087
	AT1lox_V756	AT1 lox/lox	+/+	+	1.405	1.02967	1.55567	1.04733	1.48767	1.05633
	At1lox_Q217	AT1 lox/DELTA	+/+	+	1.44067	1.01275	1.493	1.098	1.45733	1.10033
	At1lox_Q219	AT1 lox/DELTA	+/+	+	1.46733	1.15233	1.47225	1.10625	1.45467	1.16733
	At1lox_Q70	AT1 lox/DELTA	+/+	+	1.473	1.14467	1.51233	1.151	1.53475	1.16575
	AT1lox_Q751	AT1 lox/DELTA	+/+	+	1.49767	1.18	1.506	1.188	1.555	1.19667
	AT1lox_V637	AT1 lox/DELTA	+/+	+	n.d	n.d	1.56025	1.1	1.54367	1.0475
	AT1lox_V638	AT1 lox/DELTA	+/+	+	n.d	n.d	1.574	1.11067	1.60667	1.16467
	AT1lox_V842	AT1 lox/DELTA	+/+	+	1.44433	1.02467	1.53833	1.03233	1.67233	1.107
	AT1lox_V979	AT1lox/DELTA	+/+	+	1.424	1.12133	n.d	n.d	1.53933	1.23533
Tgfbr1(+/+), AT1a(null)	AT1lox_B1048	DELTA/DELTA	+/+		1.51967	1.081	1.50767	1.275	1.554	1.267
	AT1lox_B1221	DELTA/DELTA	+/+		1.34267	0.983333	1.42133	1.01767	1.51567	1.03
	AT1lox_B1503	DELTA/DELTA	+/+		1.298	0.942667	1.4105	1.01725	n.d	n.d.
	At1lox_B1612	DELTA/DELTA	+/+		n.d	n.d	n.d	n.d	1.487	1.03233
	AT1lox_B731	DELTA/DELTA	+/+		1.3935	0.923667	1.47333	1.01733	1.58333	1.34
	AT1lox_B735	DELTA/DELTA	+/+		1.39425	1.16733	1.434	1.014	1.48667	1.15225
	AT1lox_P605	DELTA/DELTA	+/+	+	1.39533	1.21867	1.54033	1.28667	1.57533	1.241
	AT1lox_Q401	DELTA/DELTA	+/+	+	1.28725	1.125	1.323	1.03167	1.45	1.14025
	At1lox_Q58	DELTA/DELTA	+/+	+	1.43133	1.03	1.43167	1.10567	1.54367	1.30133
	At1lox_Q67	DELTA/DELTA	+/+	+	n.d	n.d	1.423	1.092	1.36275	1.0255
	AT1lox_Q747	DELTA/DELTA	+/+	+	1.325	1.01467	1.41467	1.039	1.439	1.11567
	AT1lox_V640	DELTA/DELTA	+/+		n.d	n.d	1.45	1.02	1.469	1.08833
	AT1lox_V752	DELTA/DELTA	+/+		1.4175	1.1235	1.41567	1.07067	1.43767	0.99
	AT1lox_V843	DELTA/DELTA	+/+		n.d	n.d	1.396	0.947	1.47333	1.10933
Tgfbr1(+/M318R), AT1a(Ctrl)	AT1lox_B1138	AT1 lox/lox	+/M318R		1.68433	1.08133	n.d	n.d	2.06267	1.19575
	AT1lox_B1209	AT1 lox/lox	+/M318R		1.68567	1.11367	1.92967	1.29533	2.09525	1.1835
	AT1lox_B1210	AT1 lox/+	+/M318R		1.751	1.12567	2.064	1.10067	2.168	1.1645
	AT1lox_B1544	AT1 lox/lox	+/M318R		1.839	1.25133	2.07667	1.374	n.d	n.d
	AT1lox_B1547	AT1 lox/lox	+/M318R		1.986	1.14733	2.427	1.348	2.26	1.239
	AT1lox_B1548	AT1 lox/lox	+/M318R		1.648	1.107	1.90533	1.11233	n.d	n.d
	AT1lox_B649	AT1 lox/+	+/M318R	+	1.7025	1.04875	1.84025	1.01225	2.319	1.223
	AT1lox_B650	AT1 lox/+	+/M318R	+	1.50325	0.8885	1.82367	1.089	1.896	1.14433
	AT1lox_B924	AT1 lox/+	+/M318R		1.79225	1.325	2.128	1.31433	2.0885	1.13033
	AT1lox_P610	+/+	+/M318R		1.84175	1.304	2.1535	1.31333	dead	dead
	AT1lox_Q14	AT1 lox/lox	+/M318R		1.3425	0.912	dead	dead	dead	dead
	AT1lox_V814	AT1 lox/lox	+/M318R		n.d	n.d	n.d	n.d	2.16875	1.54133
	AT1lox_V815	AT1 lox/lox	+/M318R		n.d	n.d	n.d	n.d	2.08767	1.2585
	AT1lox_X667	AT1 lox/lox	+/M318R		1.57475	n.d	1.85167	1.12275	1.94933	1.2945
	AT1lox_B1219	+/DELTA	+/M318R		1.647	0.939667	1.88875	1.18033	2.01333	1.21467
	At1lox_B1502	+/DELTA	+/M318R		1.6895	1.1875	2.05367	1.22167	2.0175	1.211
	AT1lox_B1505	+/DELTA	+/M318R		1.54225	1.049	1.6455	1.06125	1.853	1.071
	AT1lox_B732	+/DELTA	+/M318R		1.79725	1.16675	1.918	1.167	2.032	1.26033
	AT1lox_P669	+/DELTA	+/M318R		1.66375	1.105	2.03967	1.1725	2.35	1.36025
	AT1lox_Q462	+/DELTA	+/M318R		1.73225	1.2465	1.78775	1.153	2.12675	1.2315
	AT1lox_Q469	AT1 lox/DELTA	+/M318R		1.644	1.14525	1.863	1.16733	2.0875	1.144
	AT1lox_Q470	AT1 lox/DELTA	+/M318R		1.57325	1.132	1.60233	1.194	2.08867	1.23567
	AT1LOX_Q760	+/DELTA	+/M318R	+	1.7585	1.23925	2.05	1.18175	2.21625	1.228
	AT1lox_V641	AT1 lox/DELTA	+/M318R		n.d	n.d	1.785	1.17167	1.77633	1.0265
	AT1lox_V844	+/DELTA	+/M318R		1.631	1.16	dead	dead	dead	dead
	AT1lox_W376	+/DELTA	+/M318R	+	1.662	1.14267	n.d	n.d	1.94167	1.276
	AT1lox_W377	AT1lox/DELTA	+/M318R		1.66567	1.19867	n.d	n.d	2.04825	1.32375
Tgfbr1(+/M318R), AT1a(SHF-cKO)	AT1lox_Q7	AT1 lox/lox	+/M318R	+	1.64233	1.1365	1.84467	1.16867	1.893	1.13033
	AT1lox_Q9	AT1 lox/lox	+/M318R	+	1.68025	1.23175	1.833	1.20467	1.9505	1.29
	At1lox_U347	AT1 lox/lox	+/M318R	+	1.573	1.197	1.5595	1.183	1.761	1.126
	AT1lox_V182	AT1 lox/lox	+/M318R	+	1.76825	1.123	1.898	1.15633	2.013	1.28267
	AT1lox_V639	AT1 lox/lox	+/M318R	+	n.d	n.d	1.6765	1.20975	1.933	1.039
	AT1lox_B809	AT1 lox/DELTA	+/M318R	+	1.71267	1.24075	1.71133	1.19633	1.833	1.14933
	At1lox_Q216	AT1 lox/DELTA	+/M318R	+	1.83433	1.18133	1.894	1.07233	2.0825	1.17667
	AT1lox_Q414	AT1 lox/DELTA	+/M318R	+	1.65175	1.175	1.73625	1.262	1.956	1.29475
	At1lox_Q69	AT1 lox/DELTA	+/M318R	+	1.75875	1.0855	2.11833	1.26633	2.15167	1.12525
	AT1LOX_Q761	AT1 lox/DELTA	+/M318R	+	1.72533	1.2495	1.77033	1.20133	2.31133	1.31333
	AT1lox_V338	AT1 lox/DELTA	+/M318R	+	1.7775	1.09075	1.80167	1.05833	2.1265	1.151
	AT1lox_V339	AT1 lox/DELTA	+/M318R	+	1.67425	1.08675	1.703	1.06867	1.8575	1.31467
	AT1lox_V532	AT1 lox/DELTA	+/M318R	+	1.86425	1.133	1.852	1.176	2.00667	1.23033
	AT1lox_V681	AT1 lox/DELTA	+/M318R	+	1.74175	1.02725	1.80667	1.09667	1.833	1.01667
	AT1lox_V757	AT1 lox/DELTA	+/M318R	+	1.476	1.02725	1.74	1.105	1.7015	1.05067
Tgfbr1(+/M318R), AT1a(null)	AT1lox_B1049	DELTA/DELTA	+/M318R		1.677	1.01367	1.73833	1.11033	1.90825	1.1975
	At1lox_B1501	DELTA/DELTA	+/M318R		1.7235	1.25767	1.63575	0.95925	1.76467	1.14133
	AT1lox_B1504	DELTA/DELTA	+/M318R		1.53805	1.15525	1.62133	1.12233	1.62367	1.034
	At1lox_B1610	DELTA/DELTA	+/M318R		n.d	n.d	n.d	n.d	1.8545	1.23567
	AT1lox_B733	DELTA/DELTA	+/M318R		1.71333	0.973333	1.83533	1.072	1.782	0.975333
	AT1lox_Q464	DELTA/DELTA	+/M318R	+	1.54	1.17075	1.56733	1.12667	1.725	1.199
	AT1lox_V753	DELTA/DELTA	+/M318R	+	1.654	1.076	1.62933	1.114	1.782	1.097

## Sheet: Male
		Genotype			8 WEEKS		16 WEEKS		24 WEEKS
	Mouse	Agtr1a locus	Tgfbr1 locus	Cre	Aortic Root (mm)	Ascening Aorta (mm)	Aortic Root (mm)	Ascening Aorta (mm)	Aortic Root (mm)	Ascening Aorta (mm)
Tgfbr1(+/+), AT1a(Ctrl)	AT1lox_B1009	AT1 lox/+		+	1.60067	1.22833	1.56067	1.164	1.64333	1.16733
	AT1lox_B643	AT1 lox/+		+	1.549	1.37425	1.67167	1.35933	1.63467	1.17333
	AT1lox_B838	+/+			1.63367	1.331	1.724	1.3135	1.793	1.27667
	AT1lox_B839	+/+			1.63067	1.19667	1.73967	1.2675	1.86833	1.47067
	AT1lox_P606	AT1 lox/+			1.673	1.34367	1.80767	1.32433	1.88133	1.36667
	AT1lox_V642	AT1 lox/lox			1.54667	1.08867	1.47667	1.101	1.78333	1.245
	AT1lox_V644	AT1 lox/lox			1.38533	1.027	1.62975	1.22625	1.66167	1.15567
	AT1lox_K135	AT1 lox/lox			1.414	1.232	1.63067	1.32025	1.83933	1.428
	AT1lox_X423	AT1 lox/lox			1.505	1.218	1.47767	1.17733	1.606	1.226
	AT1lox_B837	AT1 lox/lox			1.78067	1.36833	2.169	1.282	2.22967	1.43867
	AT1lox_B928	AT1 lox/lox			1.53967	1.22733	1.738	1.242	1.85967	1.332
	AT1lox_B929	AT1 lox/lox			1.449	1.41167	1.6355	1.375	1.75067	1.31333
	At1lox_B696	AT1 lox/lox			1.52275	1.31067	1.53133	1.22333	1.639	1.193
	AT1lox_P679	AT1 lox/lox			1.629	1.32467	1.7775	1.28767	1.952	1.377
	AT1lox_Q4	AT1 lox/lox			1.38933	1.19833	1.65967	1.38367	1.70067	1.447
	AT1lox_Q5	AT1 lox/lox			1.54267	1.39267	1.659	1.25433	1.79533	1.337
	AT1lox_V180	AT1 lox/lox			1.60125	1.233	1.65633	1.26067	1.92033	1.28967
	AT1lox_V982	AT1lox/+			1.56667	1.282	n.d	n.d	1.84833	1.28667
	AT1lox_V845	AT1 lox/DELTA			1.60567	1.20133	1.73	1.271	1.664	1.11525
	AT1lox_V849	AT1 lox/DELTA			1.47167	1.08067	1.57033	1.16467	1.582	1.244
	AT1lox_V802	AT1 lox/DELTA			1.42633	1.05267	1.35633	1.11433	1.58775	1.159
	At1lox_Q61	AT1 lox/DELTA			1.548	1.254	1.54233	1.25467	1.71867	1.30633
	At1lox_Q66	AT1 lox/DELTA			1.594	1.228	1.70533	1.36233	1.74533	1.24833
	AT1lox_Q6	AT1 lox/DELTA			1.4435	1.31125	1.568	1.186	1.65167	1.29033
	AT1lox_Q406	AT1 lox/DELTA			1.425	1.15767	1.504	1.21733	1.688	1.25867
	AT1lox_Q408	AT1 lox/DELTA			1.594	1.27767	1.646	1.30067	1.85433	1.30367
	At1lox_U350	AT1 lox/DELTA			1.33333	1.06033	1.511	1.20967	1.607	1.21825
	AT1lox_U277	AT1 lox/DELTA			1.42567	1.216	1.42367	1.23533	1.45833	1.12933
	AT1lox_U278	AT1 lox/DELTA			1.55233	1.285	1.48667	1.174	1.66867	1.272
	AT1lox_V343	AT1 lox/DELTA			1.57967	1.2555	1.56033	1.04833	1.745	1.27133
	AT1lox_V754	AT1 lox/DELTA			1.53733	1.17633	1.435	1.1645	1.6425	1.184
	AT1lox_V759	AT1 lox/DELTA			1.36267	1.054	1.43567	1.0795	1.4505	1.095
	AT1lox_V983	AT1lox/DELTA			1.336	1.27	n.d	n.d	1.50733	1.201
	AT1lox_B911	+/DELTA			1.564	1.18333	1.90733	1.2845	1.864	1.2375
	AT1lox_Q764	+/DELTA			1.53467	1.211	1.78833	1.27933	1.81	1.31233
	AT1lox_P666	+/DELTA			1.391	1.15467	1.55367	1.19133	1.63133	1.19567
Tgfbr1(+/+), AT1a(SHF-cKO)	AT1lox_V847	AT1 lox/lox		+	1.57	1.09033	1.652	1.20267	1.6415	1.15133
	AT1lox_Q10	AT1 lox/lox		+	1.434	1.135	1.691	1.24067	1.86867	1.30433
	At1lox_Q220	AT1 lox/lox		+	1.37825	1.078	1.413	1.03933	1.541	1.10933
	AT1lox_V342	AT1 lox/lox		+	1.54975	1.209	1.4825	0.972	1.76833	1.2
	AT1lox_V811	AT1 lox/DELTA		+	1.412	1.09267	1.684	1.14675	1.61475	1.0975
	AT1lox_V812	AT1 lox/DELTA		+	1.48067	1.191	1.553	1.11967	1.61175	1.1348
	AT1lox_Q750	AT1 lox/DELTA		+	1.447	1.20767	1.63167	1.32133	1.77667	1.32167
	At1lox_Q214	AT1 lox/DELTA		+	1.512	1.235	1.534	1.186	1.52667	1.11033
	AT1lox_Q245	AT1 lox/DELTA		+	1.69	1.369	1.70675	1.35867	1.81467	1.31033
	AT1lox_Q465	AT1 lox/DELTA		+	1.55633	1.32633	1.63467	1.247	1.6755	1.277
	AT1lox_Q466	AT1 lox/DELTA		+	1.56533	1.19625	1.681	1.21467	1.75267	1.216
	AT1lox_U279	AT1 lox/DELTA		+	1.48767	1.203	1.53333	1.14667	1.54333	1.11833
	AT1lox_U281	AT1 lox/DELTA		+	1.42967	1.24	1.50033	1.24567	1.6345	1.1775
	AT1lox_V758	AT1 lox/DELTA		+	1.421	1.00033	1.41133	1.001	1.4605	1.109
Tgfbr1(+/+), AT1a(null)	AT1lox_V848	DELTA/DELTA		+	n.d	1.036	1.43767	1.142	1.39867	1.02
	AT1lox_B912	DELTA/DELTA			1.54275	1.21533	1.605	1.18833	1.63067	1.21433
	AT1lox_B1191	DELTA/DELTA			1.45767	1.23333	1.527	1.19333	1.537	1.188
	At1lox_Q64	DELTA/DELTA			1.53533	1.304	1.54333	1.307	1.55267	1.25067
	AT1lox_P675	DELTA/DELTA		+	1.38133	1.19467	1.53733	1.17667	1.587	1.18533
	AT1lox_Q755	DELTA/DELTA			1.32767	1.13833	1.42567	1.20767	1.426	1.32067
	AT1lox_Q757	DELTA/DELTA			1.55033	1.323	1.55633	1.25667	1.57033	1.29133
	AT1lox_Q758	DELTA/DELTA		+	1.49567	1.228	1.47467	1.16033	1.49433	1.1785
	AT1lox_Q405	DELTA/DELTA		+	1.458	1.18833	1.502	1.1995	1.642	1.23025
	AT1lox_B1614	DELTA/DELTA			1.38667	0.973333	1.46967	1.19167	1.45133	1.11667
	AT1lox_B1615	DELTA/DELTA			1.37825	1.07867	1.47833	1.22	1.49433	1.144
	AT1lox_B1616	DELTA/DELTA			1.48767	1.2	1.388	1.28	1.395	1.17333
	AT1lox_B1617	DELTA/DELTA			1.57167	1.187	1.59667	1.27333	1.605	1.26233
	AT1lox_V755	DELTA/DELTA		+	1.38267	1.18367	1.47425	1.217	1.496	1.08667
Tgfbr1(+/M318R), AT1a(Ctrl)	AT1lox_Q463	+/+	M318R	+	1.884	1.30075	2.11333	1.497	2.28433	1.347	dead right after last echo
	AT1lox_Q765	+/+	M318R	+	1.564	1.05333	dead	dead	dead	dead
	AT1lox_K133	AT1 lox/lox	M318R		1.95225	1.13833	2.153	1.187	2.201	1.187
	AT1lox_K134	AT1 lox/lox	M318R		1.622	1.216	1.90567	1.38867	2.05625	1.15233
	AT1lox_X422	AT1 lox/lox	M318R		2.22767	1.375	dead	dead	dead	dead
	At1lox_B697	AT1 lox/lox	M318R		1.93533	1.236	2.117	1.33733	2.22767	1.305
	AT1Lox_674	AT1 lox/lox	M318R		1.48025	0.941	dead	dead	dead	dead
	AT1lox_P607	AT1 lox/lox	M318R		1.68833	1.16767	dead	dead	dead	dead
	AT1lox_Q12	AT1 lox/lox	M318R		1.72275	1.11267	2.01433	1.35633	2.15867	1.33467
	AT1lox_B763	AT1 lox/+	M318R		2.003	1.34367	2.26333	1.30333	2.65333	1.394
	AT1lox_B990	AT1 lox/+	M318R		1.8355	1.336	2.08033	1.3335	2.17033	1.63
	AT1lox_B644	AT1 lox/+	M318R		1.763	1.29	2.076	1.23267	2.11333	1.32233
	AT1lox_P680	AT1 lox/+	M318R		1.94267	1.396	2.33333	1.368	2.224	1.49433
	AT1lox_Q762	AT1 lox/+	M318R	+	1.64267	1.26533	2.00375	1.474	2.19933	1.315
	AT1lox_V803	AT1 lox/DELTA	M318R		1.41533	1	1.83667	1.212	1.8463	1.26067
	AT1lox_V804	AT1 lox/DELTA	M318R		1.56867	1.11725	1.85	1.07533	2.00725	1.158
	AT1lox_B989	AT1 lox/DELTA	M318R		1.69	1.10933	1.92667	1.20867	2.18	1.34933
	At1lox_Q60	AT1 lox/DELTA	M318R		1.967	1.287	2.06475	1.29833	2.11867	1.29
	At1lox_Q213	AT1 lox/DELTA	M318R		1.553	1.20433	1.9685	1.18175	1.98433	1.13233
	At1lox_Q215	AT1 lox/DELTA	M318R		1.5285	1.10367	1.65233	1.07933	1.79267	1.05233
	AT1lox_V181	AT1 lox/DELTA	M318R		2.00433	1.401	2.923	1.516	3.39933	1.52133
	AT1lox_V340	AT1 lox/DELTA	M318R		1.727	1.266	2.1565	1.237	2.84567	1.42067
	AT1lox_V341	AT1 lox/DELTA	M318R		1.83433	1.2615	2.252	1.22733	2.252	1.38333
	AT1lox_B729	+/DELTA	M318R		1.81225	1.31233	2.1495	1.51233	2.406	1.51833
	At1lox_Q62	+/DELTA	M318R		1.9955	1.31833	2.09967	1.343	2.126	1.30333
	At1lox_Q65	+/DELTA	M318R	+	1.80667	1.24467	2.155	1.21467	2.63633	1.288
	AT1lox_P667	+/DELTA	M318R	+	1.916	1.266	3.035	1.24233	dead	dead
Tgfbr1(+/M318R), AT1a(SHF-cKO)	AT1lox_V846	AT1 lox/lox	M318R	+	1.84167	1.14167	2.17367	1.1905	2.2585	1.32167	dead right after last echo
	At1lox_W651	AT1 lox/lox	M318R	+	n.d	n.d	2.206	1.44833	2.434	1.4465
	AT1lox_B927	AT1 lox/lox	M318R	+	2.0085	1.3275	dead	dead	dead	dead
	AT1lox_P681	AT1 lox/lox	M318R	+	1.82825	1.31	1.91767	1.26525	Sacrificed becausse of rectal prolapse
	AT1lox_Q247	AT1 lox/lox	M318R	+	1.71567	1.626	1.906	n.d	dead	dead
	AT1lox_V984	AT1lox/DELTA	M318R	+	1.86967	1.16333	n.d	n.d	2.274	1.20333
	AT1lox_V805	AT1 lox/DELTA	M318R	+	1.67167	1.19767	1.86567	1.24733	2.1175	1.30133
	AT1lox_V806	AT1 lox/DELTA	M318R	+	1.85533	1.26033	2.0975	1.28733	2.27267	n.d
	AT1lox_Q3	AT1 lox/DELTA	M318R	+	1.55767	1.12533	1.7515	1.21933	1.95767	1.318
	AT1lox_Q409	AT1 lox/DELTA	M318R	+	1.705	1.40875	1.81925	1.5085	2.04925	1.43833
	AT1lox_Q467	AT1 lox/DELTA	M318R	+	1.77967	1.096	2.01167	1.093	2.046	1.18833
	At1lox_U351	AT1 lox/DELTA	M318R	+	1.51075	1.054	1.93567	1.11067	1.94267	1.10333
	AT1lox_U282	AT1 lox/DELTA	M318R	+	1.71367	1.24475	1.84075	1.09067	1.99425	1.09267
	AT1lox_V645	AT1 lox/DELTA	M318R	+	1.70133	1.13367	1.857	1.10233	dead	dead
	AT1lox_V344	AT1 lox/DELTA	M318R	+	1.795	1.2215	1.93125	1.1405	2.06867	1.20867
	AT1lox_V760	AT1 lox/DELTA	M318R	+	1.5795	1.09375	1.82967	1.08133	1.94775	1.066
Tgfbr1(+/M318R), AT1a(null)	AT1lox_V850	DELTA/DELTA	M318R		1.1885	n.d	n.d	n.d	dead	dead
	AT1lox_V643	DELTA/DELTA	M318R	+	1.532	1.28467	1.772	1.09467	1.6585	1.128
	AT1lox_B910	DELTA/DELTA	M318R		1.75467	1.25625	1.93067	1.273	1.798	1.18767
	AT1lox_B1195	DELTA/DELTA	M318R		1.74067	1.31133	1.83333	1.372	1.67167	1.365
	AT1lox_B1613	DELTA/DELTA	M318R		1.85833	1.44267	1.841	1.368	1.87967	1.28233
	AT1lox_Q19	DELTA/DELTA	M318R		1.65233	1.24833	1.689	1.24833	1.71633	1.32867
	AT1lox_Q753	DELTA/DELTA	M318R		1.81425	1.39	1.73767	1.26967	1.87267	1.242
	AT1lox_Q754	DELTA/DELTA	M318R		1.63367	1.212	1.67533	1.266	1.70867	1.24333
	AT1lox_Q759	DELTA/DELTA	M318R	+	1.46967	1.23633	1.6135	1.177	Sacrificed becausse of rectal prolapse
	AT1lox_V183	DELTA/DELTA	M318R	+	1.45	1.03333	1.737	1.173	1.77967	1.28
